# Supplementary material for: Ethnicity and the tumour characteristics of invasive breast cancer in over 116,500 women in England
Source: Br J Cancer. 2021 May 26;125(4):611–7. doi: 10.1038/s41416-021-01409-7 (PMC8368149; doi:10.1038/s41416-021-01409-7)
Supplement: Supplementary file 1 — Supplementary Tables 1 and 2 Odds ratios for risks of less favourable versus more favourable tumour characteristics of breast cancer [file 41416_2021_1409_MOESM1_ESM.xlsx]

## Sheet: Sheet1
Supplementary table 1: Odds ratios for risks of less favourable versus more favourable tumour characteristics of breast cancer in women aged 30-46 at diagnosis during 2013-2018
	White	Indian	Black Caribbean	Pakistani	Black African	LR	% Reduction
							in LR
STAGE
Odds ratio adusted for:
Age, region, year of diagnosis only	1.00 (---)	1.01 (0.81-1.26)	1.18 (0.93-1.50)	1.47 (1.12-1.92)	1.66 (1.36-2.01)	31.3977	---
Age, region, year of diagnosis, comorbidity	1.00 (---)	1.01 (0.81-1.26)	1.18 (0.93-1.50)	1.47 (1.12-1.92)	1.66 (1.36-2.02)	31.4112	-0.0430991
Age, region, year of diagnosis, deprivation	1.00 (---)	1.00 (0.80-1.25)	1.13 (0.89-1.43)	1.40 (1.06-1.83)	1.58 (1.29-1.92)	24.1347	23.1323
All variables	1.00 (---)	1.00 (0.80-1.25)	1.13 (0.89-1.43)	1.40 (1.06-1.83)	1.58 (1.29-1.92)	24.2124	22.885
GRADE
Odds ratio adusted for:
Age, region, year of diagnosis only	1.00 (---)	1.04 (0.88-1.22)	1.64 (1.36-1.99)	1.21 (0.97-1.52)	1.42 (1.20-1.68)	43.9975	---
Age, region, year of diagnosis, comorbidity	1.00 (---)	1.04 (0.88-1.22)	1.64 (1.36-1.99)	1.21 (0.97-1.52)	1.42 (1.20-1.68)	43.9823	0.0345091
Age, region, year of diagnosis, deprivation	1.00 (---)	1.03 (0.87-1.22)	1.63 (1.35-1.98)	1.20 (0.96-1.51)	1.41 (1.19-1.67)	41.3163	6.09397
All variables	1.00 (---)	1.03 (0.87-1.22)	1.63 (1.35-1.98)	1.20 (0.96-1.51)	1.41 (1.19-1.68)	41.3169	6.09278
ER STATUS
Odds ratio adusted for:
Age, region, year of diagnosis only	1.00 (---)	1.21 (0.97-1.52)	1.11 (0.87-1.42)	1.04 (0.76-1.43)	1.40 (1.12-1.74)	11.3911	---
Age, region, year of diagnosis, comorbidity	1.00 (---)	1.22 (0.97-1.52)	1.11 (0.87-1.42)	1.04 (0.76-1.43)	1.40 (1.12-1.74)	11.4672	-0.668593
Age, region, year of diagnosis, deprivation	1.00 (---)	1.21 (0.97-1.52)	1.09 (0.85-1.40)	1.02 (0.74-1.41)	1.37 (1.10-1.72)	10.2564	9.96134
All variables	1.00 (---)	1.21 (0.97-1.52)	1.09 (0.85-1.40)	1.02 (0.74-1.41)	1.38 (1.10-1.72)	10.3498	9.14151
HER2 STATUS
Odds ratio adusted for:
Age, region, year of diagnosis only	1.00 (---)	0.95 (0.75-1.20)	0.91 (0.71-1.18)	0.78 (0.56-1.08)	1.02 (0.81-1.29)	3.0541	---
Age, region, year of diagnosis, comorbidity	1.00 (---)	0.95 (0.75-1.20)	0.91 (0.71-1.18)	0.78 (0.56-1.08)	1.02 (0.81-1.29)	2.99034	2.08771
Age, region, year of diagnosis, deprivation	1.00 (---)	0.95 (0.76-1.20)	0.91 (0.71-1.18)	0.78 (0.56-1.08)	1.03 (0.81-1.30)	3.01285	1.35082
All variables	1.00 (---)	0.95 (0.75-1.20)	0.91 (0.71-1.18)	0.78 (0.56-1.08)	1.02 (0.81-1.29)	2.98371	2.30474
Supplementary table 2: Odds ratios for risks of less favourable versus more favourable tumour characteristics of breast cancer in women aged 53-70 at diagnosis during 2013-2018
	White	Indian	Pakistani	Black Caribbean	Black African	LR	% Reduction
							in LR
STAGE
Odds ratio adusted for:
Age, region, year of diagnosis only	1.00 (---)	1.17 (1.01-1.36)	1.37 (1.12-1.68)	1.54 (1.28-1.87)	2.11 (1.71-2.61)	69.5369	---
Age, region, year of diagnosis, comorbidity	1.00 (---)	1.16 (0.99-1.34)	1.32 (1.08-1.62)	1.52 (1.26-1.84)	2.10 (1.70-2.60)	65.6215	5.6306
Age, region, year of diagnosis, deprivation	1.00 (---)	1.14 (0.98-1.33)	1.26 (1.02-1.54)	1.43 (1.18-1.73)	1.93 (1.56-2.39)	49.652	28.5962
Age, region, year of diagnosis, screening attendance	1.00 (---)	1.17 (1.00-1.36)	1.13 (0.92-1.40)	1.53 (1.26-1.87)	1.95 (1.56-2.43)	50.9964	26.6628
All variables	1.00 (---)	1.15 (0.98-1.34)	1.09 (0.88-1.34)	1.48 (1.22-1.81)	1.88 (1.51-2.34)	43.596	37.3052
GRADE
Odds ratio adusted for:
Age, region, year of diagnosis only	1.00 (---)	1.22 (1.10-1.36)	1.59 (1.37-1.84)	1.86 (1.61-2.15)	2.62 (2.20-3.11)	221.829	---
Age, region, year of diagnosis, comorbidity	1.00 (---)	1.21 (1.09-1.35)	1.56 (1.35-1.81)	1.85 (1.60-2.14)	2.61 (2.19-3.11)	216.272	2.50522
Age, region, year of diagnosis, deprivation	1.00 (---)	1.21 (1.09-1.35)	1.55 (1.33-1.79)	1.82 (1.57-2.10)	2.55 (2.14-3.04)	202.765	8.59406
Age, region, year of diagnosis, screening attendance	1.00 (---)	1.22 (1.09-1.36)	1.48 (1.28-1.72)	1.86 (1.61-2.15)	2.54 (2.13-3.03)	202.466	8.72886
All variables	1.00 (---)	1.21 (1.09-1.35)	1.46 (1.26-1.70)	1.84 (1.59-2.13)	2.52 (2.11-3.00)	192.781	13.095
ER STATUS
Odds ratio adusted for:
Age, region, year of diagnosis only	1.00 (---)	1.50 (1.29-1.75)	1.47 (1.19-1.81)	2.12 (1.75-2.56)	3.09 (2.50-3.82)	173.658	---
Age, region, year of diagnosis, comorbidity	1.00 (---)	1.49 (1.27-1.73)	1.43 (1.16-1.77)	2.10 (1.73-2.54)	3.08 (2.49-3.81)	169.421	2.44019
Age, region, year of diagnosis, deprivation	1.00 (---)	1.49 (1.27-1.74)	1.42 (1.15-1.75)	2.06 (1.70-2.49)	2.98 (2.41-3.69)	159.432	8.19225
Age, region, year of diagnosis, screening attendance	1.00 (---)	1.49 (1.28-1.74)	1.38 (1.12-1.70)	2.11 (1.74-2.56)	3.01 (2.43-3.72)	164.958	5.00991
All variables	1.00 (---)	1.47 (1.26-1.72)	1.34 (1.08-1.65)	2.07 (1.70-2.51)	2.95 (2.38-3.65)	153.928	11.3614
HER2 STATUS
Odds ratio adusted for:
Age, region, year of diagnosis only	1.00 (---)	1.10 (0.94-1.30)	1.23 (1.00-1.52)	1.38 (1.12-1.70)	1.33 (1.03-1.71)	17.2905	---
Age, region, year of diagnosis, comorbidity	1.00 (---)	1.11 (0.94-1.30)	1.24 (1.00-1.53)	1.38 (1.12-1.70)	1.33 (1.03-1.71)	17.4146	-0.717814
Age, region, year of diagnosis, deprivation	1.00 (---)	1.11 (0.95-1.30)	1.24 (1.01-1.53)	1.39 (1.12-1.71)	1.33 (1.03-1.72)	17.7482	-2.64735
Age, region, year of diagnosis, screening attendance	1.00 (---)	1.10 (0.94-1.29)	1.16 (0.94-1.43)	1.37 (1.11-1.69)	1.30 (1.01-1.68)	14.5778	15.6889
All variables	1.00 (---)	1.11 (0.95-1.30)	1.19 (0.96-1.47)	1.40 (1.13-1.73)	1.32 (1.03-1.71)	16.7378	3.19624
